# Supplementary material for: Four new species of Hexanchorus Sharp from Ecuador (Coleoptera, Elmidae) with DNA barcoding and notes on the distribution of the genus
Source: Zookeys. 2019 Apr 11;838:85–109. doi: 10.3897/zookeys.838.33086 (PMC6477852; doi:10.3897/zookeys.838.33086)
Supplement: XML Treatment for Hexanchorus cordillierae [file zookeys.838.33086-treatment1.xml]

<!DOCTYPE tp:taxon-treatment
  PUBLIC "-//TaxonX//DTD Taxonomic Treatment Publishing DTD v0 20100105//EN" "tax-treatment-NSO.dtd">
<tp:taxon-treatment xmlns:tp="http://www.plazi.org/taxpub"><tp:treatment-meta><kwd-group><label>Taxon classification</label><kwd><named-content xmlns:xlink="http://www.w3.org/1999/xlink" content-type="kingdom">Animalia</named-content></kwd><kwd><named-content xmlns:xlink="http://www.w3.org/1999/xlink" content-type="order">Coleoptera</named-content></kwd><kwd><named-content xmlns:xlink="http://www.w3.org/1999/xlink" content-type="family">Elmidae</named-content></kwd></kwd-group><mixed-citation publication-type="journal"><person-group><name><surname>Linský</surname><given-names>Marek</given-names></name><name><surname>Čiamporová-Zaťovičová</surname><given-names>Zuzana</given-names></name><name><surname>Čiampor Jr</surname><given-names>Fedor</given-names></name></person-group><article-title>Four new species of <italic><tp:taxon-name><tp:taxon-name-part taxon-name-part-type="genus" reg="Hexanchorus">Hexanchorus</tp:taxon-name-part></tp:taxon-name></italic> Sharp from Ecuador (<tp:taxon-name><tp:taxon-name-part taxon-name-part-type="order">Coleoptera</tp:taxon-name-part></tp:taxon-name>, <tp:taxon-name><tp:taxon-name-part taxon-name-part-type="family">Elmidae</tp:taxon-name-part></tp:taxon-name>) with DNA barcoding and notes on the distribution of the genus</article-title><source>Zookeys</source><day>11</day><month>4</month><year>2019</year><volume>838</volume><fpage>85</fpage><lpage>109</lpage><pub-id pub-id-type="doi">10.3897/zookeys.838.33086</pub-id></mixed-citation></tp:treatment-meta><tp:nomenclature><tp:taxon-name>
            <tp:taxon-name-part taxon-name-part-type="genus" reg="Hexanchorus">Hexanchorus</tp:taxon-name-part>
            <tp:taxon-name-part taxon-name-part-type="species" reg="cordillierae">cordillierae</tp:taxon-name-part>
          </tp:taxon-name><tp:taxon-authority>(Guérin Méneville, 1843)</tp:taxon-authority><xref ref-type="fig" rid="F1">Figs 1</xref><xref ref-type="fig" rid="F1">, 2</xref><xref ref-type="fig" rid="F3">, 12</xref><xref ref-type="fig" rid="F3">, 13</xref><xref ref-type="fig" rid="F4">, 23</xref><xref ref-type="fig" rid="F4">, 24</xref><xref ref-type="fig" rid="F8">, 36</xref></tp:nomenclature><tp:treatment-sec sec-type="material" id="SECID0EQBAG"><title>Material examined.</title><p>(<abbrev xmlns:xlink="http://www.w3.org/1999/xlink" content-type="institution" xlink:title="collection of the Pontifical Catholic University of Ecuador (Quito, Ecuador)" id="ABBRID0EWBAG" xlink:type="simple">PUCE</abbrev>, <named-content xmlns:xlink="http://www.w3.org/1999/xlink" content-type="dwc:institutional_code" xlink:type="simple">NMW</named-content>, <abbrev xmlns:xlink="http://www.w3.org/1999/xlink" content-type="institution" xlink:title="collection of Fedor Čiampor Jr (Bratislava, Slovakia)" id="ABBRID0EDCAG" xlink:type="simple">CCB</abbrev>): 21 ♂♂, 10 ♀♀: “Ecuador, Napo prov., river near Don Napo ranch, Río Anzu, <named-content xmlns:xlink="http://www.w3.org/1999/xlink" content-type="dwc:verbatimCoordinates" xlink:type="simple"><named-content content-type="geo-json" specific-use="{&#34;type&#34;:&#34;Point&#34;,&#34;coordinates&#34;:[-77.882222,-1.238111]}" id="NCID0ELCAG" xlink:type="simple">01°14’17.2”S, 77°52’56.0”W</named-content></named-content> 542m a.s.l., 13.8.2013, at light, Čiampor &amp; Čiamporová-Zaťovičová lgt.”; 1 ♂ “Ecuador, Pastaza prov., 10 de Agosto env., <named-content xmlns:xlink="http://www.w3.org/1999/xlink" content-type="dwc:verbatimCoordinates" xlink:type="simple"><named-content content-type="geo-json" specific-use="{&#34;type&#34;:&#34;Point&#34;,&#34;coordinates&#34;:[-77.865472,-1.360306]}" id="NCID0ETCAG" xlink:type="simple">01°21‘37.1“S, 77°51‘55.7“W</named-content></named-content> 900m a.s.l., 16.8.2013, stream ca 1m wide, above confluence with larger stream, fast flowing with boulders, Čiampor &amp; Čiamporová-Zaťovičová lgt.”; 5 ♂♂, 5 ♀♀ “Ecuador, Napo prov., road to Coca, Sumaco env., <named-content xmlns:xlink="http://www.w3.org/1999/xlink" content-type="dwc:verbatimCoordinates" xlink:type="simple"><named-content content-type="geo-json" specific-use="{&#34;type&#34;:&#34;Point&#34;,&#34;coordinates&#34;:[-77.767056,-0.724722]}" id="NCID0E2CAG" xlink:type="simple">00°43‘29.0“S, 77°46‘01.4“W</named-content></named-content> 1109m a.s.l., 17.8.2013, confluence of two larger streams, with gravel, stones, boulders, Čiampor &amp; Čiamporová-Zaťovičová lgt.”; 5 ♂♂, 5 ♀♀ “Ecuador, Pastaza prov., Río Uklan, <named-content xmlns:xlink="http://www.w3.org/1999/xlink" content-type="dwc:verbatimCoordinates" xlink:type="simple"><named-content content-type="geo-json" specific-use="{&#34;type&#34;:&#34;Point&#34;,&#34;coordinates&#34;:[-77.647917,-1.287167]}" id="NCID0EDDAG" xlink:type="simple">01°17’13.8”S, 77°38’52.5”W</named-content></named-content> 468m a.s.l., 18.8.2013, bigger river with lowland character, stream ca 15m wide, slow flowing with small riffles, with boulders, rock tables and sand, Čiampor &amp; Čiamporová-Zaťovičová lgt.”.</p></tp:treatment-sec><tp:treatment-sec sec-type="diagnosis" id="SECID0EIDAG"><title>Diagnosis.</title><p><italic><tp:taxon-name><tp:taxon-name-part taxon-name-part-type="genus" reg="Hexanchorus">Hexanchorus</tp:taxon-name-part><tp:taxon-name-part taxon-name-part-type="species" reg="cordillierae">cordillierae</tp:taxon-name-part></tp:taxon-name></italic> can be distinguished from all species of the genus by a combination of the following male characters: 1) smaller size (<abbrev xmlns:xlink="http://www.w3.org/1999/xlink" xlink:title="body length" id="ABBRID0EZDAG" xlink:type="simple">CL</abbrev>: 2.96 – 3.16 mm); 2) mesotibiae with medial pubescent area long, reaching short of apex and lateral pubescent area long, extending to 2/3 of tibia; 3) mesotibiae with short thorn-like carina on inner apex; 4) metatibiae with feeble thorn-like carina on inner apex; 5) elytra with rounded apices; 6) fifth ventrite deeply and <!--PageBreak -->broadly emarginate; 7) aedeagus with right margin slightly dilated in middle in ventral view.</p></tp:treatment-sec><tp:treatment-sec sec-type="redescription" id="SECID0E6DAG"><title>Redescription.</title><p><bold>Male.</bold> Body elongate, subparallel, dorsum moderately convex (Fig. <xref ref-type="fig" rid="F1">1</xref>). Length (<abbrev xmlns:xlink="http://www.w3.org/1999/xlink" xlink:title="body length" id="ABBRID0ELEAG" xlink:type="simple">CL</abbrev>) 2.96 – 3.16 mm; greatest width (<abbrev xmlns:xlink="http://www.w3.org/1999/xlink" xlink:title="maximum elytral width" id="ABBRID0EPEAG" xlink:type="simple">EW</abbrev>) 1.12 – 1.15 mm; dorsal side dark brown with greenish iridescence; venter brown to almost black, tarsal claws reddish-brown. Dorsal surface densely covered with short recumbent setae and sparser, longer, dark, semi-erect setae; ventral surface densely covered with longer, golden, recumbent setae, especially on trochanters.</p><fig id="F1" position="float" orientation="portrait"><label>Figures 1–5.</label><caption><p><italic><tp:taxon-name><tp:taxon-name-part taxon-name-part-type="genus" reg="Hexanchorus">Hexanchorus</tp:taxon-name-part></tp:taxon-name></italic><tp:taxon-name><tp:taxon-name-part taxon-name-part-type="genus" reg="Hexanchorus"/><tp:taxon-name-part taxon-name-part-type="species" reg="habitus">habitus</tp:taxon-name-part></tp:taxon-name>: <bold>1</bold><italic><tp:taxon-name><tp:taxon-name-part taxon-name-part-type="genus" reg="Hexanchorus">H.</tp:taxon-name-part><tp:taxon-name-part taxon-name-part-type="species" reg="cordillierae">cordillierae</tp:taxon-name-part></tp:taxon-name></italic> male <bold>2</bold><italic><tp:taxon-name><tp:taxon-name-part taxon-name-part-type="genus" reg="Hexanchorus">H.</tp:taxon-name-part><tp:taxon-name-part taxon-name-part-type="species" reg="cordillierae">cordillierae</tp:taxon-name-part></tp:taxon-name></italic> female <bold>3</bold><italic><tp:taxon-name><tp:taxon-name-part taxon-name-part-type="genus" reg="Hexanchorus">H.</tp:taxon-name-part><tp:taxon-name-part taxon-name-part-type="species" reg="virilis">virilis</tp:taxon-name-part></tp:taxon-name></italic> sp. n. male <bold>4</bold><tp:taxon-name><tp:taxon-name-part taxon-name-part-type="genus" reg="Hexanchorus">H.</tp:taxon-name-part><tp:taxon-name-part taxon-name-part-type="uncertainty-rank">cf</tp:taxon-name-part><tp:taxon-name-part taxon-name-part-type="species" reg="virilis">virilis</tp:taxon-name-part></tp:taxon-name> sp. n. female <bold>5</bold><italic><tp:taxon-name><tp:taxon-name-part taxon-name-part-type="genus" reg="Hexanchorus">H.</tp:taxon-name-part><tp:taxon-name-part taxon-name-part-type="species" reg="rostratus">rostratus</tp:taxon-name-part></tp:taxon-name></italic> sp. n. male. Scale: 1 mm.</p></caption><graphic xmlns:xlink="http://www.w3.org/1999/xlink" xlink:href="zookeys-838-085-g001.jpg" position="float" orientation="portrait" xlink:type="simple" id="oo_293419.jpg"/></fig><!--PageBreak --><p>Head partly retractable into prothorax. Clypeus with anterior margin straight, about three times wider than long, shorter and narrower than labrum. Labrum feebly emarginate anteromedially, expanded laterally with sides broadly rounded, densely setose. Frontoclypeal suture visible, almost straight. Eyes suboval in lateral view, protruding from head outline, bordered by long black curved setae (“eyelashes”) that arise near dorsal and ventral sides of eyes and extend toward middle of eye. Antenna moniliform, 11-segmented, pubescent; first two segments with dense long, dark brown setae, rest of antenna with only few such setae on sides; scape curved, about twice as long as pedicel, remaining segments about three times longer than first and second combined; segments 3–10 short, subtriangular; terminal segment subglobular with slightly pointed apex.</p><p>Pronotum (<abbrev xmlns:xlink="http://www.w3.org/1999/xlink" xlink:title="pronotal length" id="ABBRID0EXHAG" xlink:type="simple">PL</abbrev>) 0.69 – 0.77 mm long, widest (<abbrev xmlns:xlink="http://www.w3.org/1999/xlink" xlink:title="maximum pronotal width" id="ABBRID0E2HAG" xlink:type="simple">PW</abbrev>: 0.88 – 0.92 mm) at base; with complete transversal depression at apical third and small basolateral impressions, with two prescutellar foveae; sublateral carinae absent; lateral margins convex before and after depression, basal angles slightly projected outwards; disc raised with concave sides near base; two tiny depressed dots medially near base; middle portion of base produced posteriorly; basal margin straight on sides, broadly rounded before scutellum. Scutellum subtriangular. Hypomeron narrow, straight. Prosternum extremely short in front of procoxae; prosternal process parallel-sided, apical portion subtriangular. Mesoventrite short with a deep, broad, V-shaped depression for reception of prosternal process. Metaventrite long and wide, slightly depressed along midline; discrimen thin and long, reaching abdomen. Legs slender, long. Procoxae and mesocoxae rounded, metacoxae transverse. Forelegs shortest, with all segments slightly wider than remaining pairs. Mesotibiae with medial pubescent area long, reaching before apex and lateral pubescent area long, extending to 2/3 of tibia. Mesotibiae with short thorn-like carina on inner apex, metatibiae with feeble thorn-like carina on inner apex. Tarsi simple, fourth tarsal segment with fine, nearly erect setae ventrally, fifth segment longest. Tarsal claws long and stout.</p><p>Elytra (<abbrev xmlns:xlink="http://www.w3.org/1999/xlink" xlink:title="elytral length" id="ABBRID0EBIAG" xlink:type="simple">EL</abbrev>) 2.28 – 2.42 mm long, widest (<abbrev xmlns:xlink="http://www.w3.org/1999/xlink" xlink:title="maximum elytral width" id="ABBRID0EFIAG" xlink:type="simple">EW</abbrev>: 1.12 – 1.15 mm) across humeri; subparallel in anterior 4/5, with ten rows of small punctures forming striae; punctures separated by a distance three to four times the puncture diameter; humeral area slightly swollen. First four or five striae distinct, in nearly straight lines, remaining ones feebly visible, obscured apically. Epipleuron thin, widest in anterior third. Apical margin of elytra narrowly rounded.</p><p>Abdomen with five clearly visible ventrites (Fig. <xref ref-type="fig" rid="F3">12</xref>). Intercoxal process subtriangular with rounded apex. First three ventrites depressed medially; fifth ventrite deeply and broadly emarginate. Cuticle densely covered with short, golden, recumbent setae. Aedeagus (Figs <xref ref-type="fig" rid="F4">23</xref>, <xref ref-type="fig" rid="F4">24</xref>) elongate. Penis in ventral view narrowing from short basal apophyses towards rounded apex with right margin slightly dilated in middle, in lateral view slender, sinuate, with widened basal fourth; with corona membranous, fibula not visible, curved oblong sclerotized structure present in middle. Parameres slightly longer than half of penis, in lateral view widest at base, moderately tapering towards rounded <!--PageBreak -->apex, in ventral view jointed in middle, with rounded apex. Phallobase parallel-sided, curved in lateral view. Penis and parameres with sparse fine spines.</p><fig id="F2" position="float" orientation="portrait"><label>Figures 6–11.</label><caption><p><italic><tp:taxon-name><tp:taxon-name-part taxon-name-part-type="genus" reg="Hexanchorus">Hexanchorus</tp:taxon-name-part><tp:taxon-name-part taxon-name-part-type="species" reg="habitus">habitus</tp:taxon-name-part></tp:taxon-name></italic>: <bold>6</bold><italic><tp:taxon-name><tp:taxon-name-part taxon-name-part-type="genus" reg="Hexanchorus">H.</tp:taxon-name-part><tp:taxon-name-part taxon-name-part-type="species" reg="onorei">onorei</tp:taxon-name-part><tp:taxon-name-part taxon-name-part-type="subspecies" reg="onorei">onorei</tp:taxon-name-part></tp:taxon-name></italic> sp. n. male <bold>7</bold><italic><tp:taxon-name><tp:taxon-name-part taxon-name-part-type="genus" reg="Hexanchorus">H.</tp:taxon-name-part><tp:taxon-name-part taxon-name-part-type="species" reg="onorei">onorei</tp:taxon-name-part><tp:taxon-name-part taxon-name-part-type="subspecies" reg="onorei">onorei</tp:taxon-name-part></tp:taxon-name></italic> sp. n. female <bold>8</bold><italic><tp:taxon-name><tp:taxon-name-part taxon-name-part-type="genus" reg="Hexanchorus">H.</tp:taxon-name-part><tp:taxon-name-part taxon-name-part-type="species" reg="onorei">onorei</tp:taxon-name-part><tp:taxon-name-part taxon-name-part-type="subspecies" reg="sagittatus">sagittatus</tp:taxon-name-part></tp:taxon-name></italic> ssp. n. male <bold>9</bold><italic><tp:taxon-name><tp:taxon-name-part taxon-name-part-type="genus" reg="Hexanchorus">H.</tp:taxon-name-part><tp:taxon-name-part taxon-name-part-type="species" reg="onorei">onorei</tp:taxon-name-part><tp:taxon-name-part taxon-name-part-type="subspecies" reg="sagittatus">sagittatus</tp:taxon-name-part></tp:taxon-name></italic> ssp. n. female <bold>10</bold><italic><tp:taxon-name><tp:taxon-name-part taxon-name-part-type="genus" reg="Hexanchorus">H.</tp:taxon-name-part><tp:taxon-name-part taxon-name-part-type="species" reg="shepardi">shepardi</tp:taxon-name-part></tp:taxon-name></italic> sp. n. male <bold>11</bold><italic><tp:taxon-name><tp:taxon-name-part taxon-name-part-type="genus" reg="Hexanchorus">H.</tp:taxon-name-part><tp:taxon-name-part taxon-name-part-type="species" reg="shepardi">shepardi</tp:taxon-name-part></tp:taxon-name></italic> sp. n. female. Scale: 1 mm.</p></caption><graphic xmlns:xlink="http://www.w3.org/1999/xlink" xlink:href="zookeys-838-085-g002.jpg" position="float" orientation="portrait" xlink:type="simple" id="oo_293420.jpg"/></fig><fig id="F3" position="float" orientation="portrait"><label>Figures 12–22.</label><caption><p><italic><tp:taxon-name><tp:taxon-name-part taxon-name-part-type="genus" reg="Hexanchorus">Hexanchorus</tp:taxon-name-part></tp:taxon-name></italic> ventral view: <bold>12</bold><italic><tp:taxon-name><tp:taxon-name-part taxon-name-part-type="genus" reg="Hexanchorus">H.</tp:taxon-name-part><tp:taxon-name-part taxon-name-part-type="species" reg="cordillierae">cordillierae</tp:taxon-name-part></tp:taxon-name></italic> male <bold>13</bold><italic><tp:taxon-name><tp:taxon-name-part taxon-name-part-type="genus" reg="Hexanchorus">H.</tp:taxon-name-part><tp:taxon-name-part taxon-name-part-type="species" reg="cordillierae">cordillierae</tp:taxon-name-part></tp:taxon-name></italic> female <bold>14</bold>) <italic><tp:taxon-name><tp:taxon-name-part taxon-name-part-type="genus" reg="Hexanchorus">H.</tp:taxon-name-part><tp:taxon-name-part taxon-name-part-type="species" reg="virilis">virilis</tp:taxon-name-part></tp:taxon-name></italic> sp. n. male <bold>15</bold><tp:taxon-name><tp:taxon-name-part taxon-name-part-type="genus" reg="Hexanchorus">H.</tp:taxon-name-part><tp:taxon-name-part taxon-name-part-type="uncertainty-rank">cf</tp:taxon-name-part><tp:taxon-name-part taxon-name-part-type="species" reg="virilis">virilis</tp:taxon-name-part></tp:taxon-name> sp. n. female <bold>16</bold><italic><tp:taxon-name><tp:taxon-name-part taxon-name-part-type="genus" reg="Hexanchorus">H.</tp:taxon-name-part><tp:taxon-name-part taxon-name-part-type="species" reg="onorei">onorei</tp:taxon-name-part><tp:taxon-name-part taxon-name-part-type="subspecies" reg="onorei">onorei</tp:taxon-name-part></tp:taxon-name></italic> sp. n. male <bold>17</bold><italic><tp:taxon-name><tp:taxon-name-part taxon-name-part-type="genus" reg="Hexanchorus">H.</tp:taxon-name-part><tp:taxon-name-part taxon-name-part-type="species" reg="onorei">onorei</tp:taxon-name-part><tp:taxon-name-part taxon-name-part-type="subspecies" reg="onorei">onorei</tp:taxon-name-part></tp:taxon-name></italic> sp. n. female <bold>18</bold><italic><tp:taxon-name><tp:taxon-name-part taxon-name-part-type="genus" reg="Hexanchorus">H.</tp:taxon-name-part><tp:taxon-name-part taxon-name-part-type="species" reg="onorei">onorei</tp:taxon-name-part><tp:taxon-name-part taxon-name-part-type="subspecies" reg="sagittatus">sagittatus</tp:taxon-name-part></tp:taxon-name></italic> ssp. n. male <bold>19</bold><italic><tp:taxon-name><tp:taxon-name-part taxon-name-part-type="genus" reg="Hexanchorus">H.</tp:taxon-name-part><tp:taxon-name-part taxon-name-part-type="species" reg="onorei">onorei</tp:taxon-name-part><tp:taxon-name-part taxon-name-part-type="subspecies" reg="sagittatus">sagittatus</tp:taxon-name-part></tp:taxon-name></italic> ssp. n. female <bold>20</bold><italic><tp:taxon-name><tp:taxon-name-part taxon-name-part-type="genus" reg="Hexanchorus">H.</tp:taxon-name-part><tp:taxon-name-part taxon-name-part-type="species" reg="shepardi">shepardi</tp:taxon-name-part></tp:taxon-name></italic> sp. n. male <bold>21</bold><italic><tp:taxon-name><tp:taxon-name-part taxon-name-part-type="genus" reg="Hexanchorus">H.</tp:taxon-name-part><tp:taxon-name-part taxon-name-part-type="species" reg="shepardi">shepardi</tp:taxon-name-part></tp:taxon-name></italic> sp. n. female <bold>22</bold><italic><tp:taxon-name><tp:taxon-name-part taxon-name-part-type="genus" reg="Hexanchorus">H.</tp:taxon-name-part><tp:taxon-name-part taxon-name-part-type="species" reg="rostratus">rostratus</tp:taxon-name-part></tp:taxon-name></italic> sp. n. male. Scale: 1 mm.</p></caption><graphic xmlns:xlink="http://www.w3.org/1999/xlink" xlink:href="zookeys-838-085-g003.jpg" position="float" orientation="portrait" xlink:type="simple" id="oo_293421.jpg"/></fig><p><bold>Female.</bold> Externally similar to male (Figs <xref ref-type="fig" rid="F1">2</xref>, <xref ref-type="fig" rid="F3">13</xref>) except bigger; elytra broader with slightly produced apex; meso – and metatibiae without carina on inner apex; first three ventrites medially convex and fifth ventrite very broadly but shallowly emarginate. Females vary in size (<abbrev xmlns:xlink="http://www.w3.org/1999/xlink" xlink:title="body length" id="ABBRID0EQSAG" xlink:type="simple">CL</abbrev>: 3.25 – 3.36 mm, <abbrev xmlns:xlink="http://www.w3.org/1999/xlink" xlink:title="pronotal length" id="ABBRID0EUSAG" xlink:type="simple">PL</abbrev>: 0.70 – 0.71 mm, <abbrev xmlns:xlink="http://www.w3.org/1999/xlink" xlink:title="maximum pronotal width" id="ABBRID0EYSAG" xlink:type="simple">PW</abbrev>: 0.86 – 0.95 mm, <abbrev xmlns:xlink="http://www.w3.org/1999/xlink" xlink:title="elytral length" id="ABBRID0E3SAG" xlink:type="simple">EL</abbrev>: 2.54 – 2.66 mm, <abbrev xmlns:xlink="http://www.w3.org/1999/xlink" xlink:title="maximum elytral width" id="ABBRID0EATAG" xlink:type="simple">EW</abbrev>: 1.14 – 1.26 mm).</p><p><bold>Variation.</bold> We observed variation in color from dark brown to brown, size and pubescence, especially on abdominal sterna. Scale of green iridescence differed substantially.</p></tp:treatment-sec><tp:treatment-sec sec-type="distribution" id="SECID0EITAG"><title>Distribution.</title><p>Until now, the species was known only from Colombia. We recorded <italic><tp:taxon-name><tp:taxon-name-part taxon-name-part-type="genus" reg="Hexanchorus">H.</tp:taxon-name-part><tp:taxon-name-part taxon-name-part-type="species" reg="cordillierae">cordillierae</tp:taxon-name-part></tp:taxon-name></italic> at two localities in the Napo Province and three localities in Pastaza Province (Fig. <xref ref-type="fig" rid="F8">36</xref>). This is the first record of <italic><tp:taxon-name><tp:taxon-name-part taxon-name-part-type="genus" reg="Hexanchorus">H.</tp:taxon-name-part><tp:taxon-name-part taxon-name-part-type="species" reg="cordillierae">cordillierae</tp:taxon-name-part></tp:taxon-name></italic> for Ecuador.</p></tp:treatment-sec><tp:treatment-sec sec-type="notes" id="SECID0EIUAG"><title>Note.</title><p>We had <tp:taxon-name><tp:taxon-name-part taxon-name-part-type="genus" reg="Hexanchorus"/><tp:taxon-name-part taxon-name-part-type="species" reg="habitus">habitus</tp:taxon-name-part></tp:taxon-name> and aedaeagus photographs of the type available in this study, and were kindly provided with a redescription by Cinzia Monte, which was made based on the study of the type specimen. Based on the comparison of our specimens with the redescription of <italic><tp:taxon-name><tp:taxon-name-part taxon-name-part-type="genus" reg="Hexanchorus">H.</tp:taxon-name-part><tp:taxon-name-part taxon-name-part-type="species" reg="cordillierae">cordillierae</tp:taxon-name-part></tp:taxon-name></italic>, we have assigned the studied specimens to <italic><tp:taxon-name><tp:taxon-name-part taxon-name-part-type="genus" reg="Hexanchorus">H.</tp:taxon-name-part><tp:taxon-name-part taxon-name-part-type="species" reg="cordillierae">cordillierae</tp:taxon-name-part></tp:taxon-name></italic>.</p></tp:treatment-sec><tp:treatment-sec><!--Section generated to contain objects referenced in tp:taxon-treatment.--><fig id="F4" position="float" orientation="portrait"><label>Figures 23–26.</label><caption><p>Aedeagi of <italic><tp:taxon-name><tp:taxon-name-part taxon-name-part-type="genus" reg="Hexanchorus">Hexanchorus</tp:taxon-name-part></tp:taxon-name></italic>: <bold>23</bold><italic><tp:taxon-name><tp:taxon-name-part taxon-name-part-type="genus" reg="Hexanchorus">H.</tp:taxon-name-part><tp:taxon-name-part taxon-name-part-type="species" reg="cordillierae">cordillierae</tp:taxon-name-part></tp:taxon-name></italic> ventral view <bold>24</bold><italic><tp:taxon-name><tp:taxon-name-part taxon-name-part-type="genus" reg="Hexanchorus">H.</tp:taxon-name-part><tp:taxon-name-part taxon-name-part-type="species" reg="cordillierae">cordillierae</tp:taxon-name-part></tp:taxon-name></italic> lateral view <bold>25</bold><italic><tp:taxon-name><tp:taxon-name-part taxon-name-part-type="genus" reg="Hexanchorus">H.</tp:taxon-name-part><tp:taxon-name-part taxon-name-part-type="species" reg="virilis">virilis</tp:taxon-name-part></tp:taxon-name></italic> sp. n. ventral view <bold>26</bold><italic><tp:taxon-name><tp:taxon-name-part taxon-name-part-type="genus" reg="Hexanchorus">H.</tp:taxon-name-part><tp:taxon-name-part taxon-name-part-type="species" reg="virilis">virilis</tp:taxon-name-part></tp:taxon-name></italic> sp. n. lateral view. Scale: 0.1 mm.</p></caption><graphic xmlns:xlink="http://www.w3.org/1999/xlink" xlink:href="zookeys-838-085-g004.jpg" position="float" orientation="portrait" xlink:type="simple" id="oo_293422.jpg"/></fig><fig id="F8" position="float" orientation="portrait"><label>Figure 36.</label><caption><p>Distribution map of all known <italic><tp:taxon-name><tp:taxon-name-part taxon-name-part-type="genus" reg="Hexanchorus">Hexanchorus</tp:taxon-name-part></tp:taxon-name></italic> species. (top down triangle – known species, top up triangle – new species, question mark – doubtful distribution).</p></caption><graphic xmlns:xlink="http://www.w3.org/1999/xlink" xlink:href="zookeys-838-085-g008.jpg" position="float" orientation="portrait" xlink:type="simple" id="oo_293426.jpg"/></fig></tp:treatment-sec></tp:taxon-treatment>
