# Supplementary material for: Four new species of Hexanchorus Sharp from Ecuador (Coleoptera, Elmidae) with DNA barcoding and notes on the distribution of the genus
Source: Zookeys. 2019 Apr 11;838:85–109. doi: 10.3897/zookeys.838.33086 (PMC6477852; doi:10.3897/zookeys.838.33086)
Supplement: XML Treatment for Hexanchorus virilis [file zookeys.838.33086-treatment2.xml]

<!DOCTYPE tp:taxon-treatment
  PUBLIC "-//TaxonX//DTD Taxonomic Treatment Publishing DTD v0 20100105//EN" "tax-treatment-NSO.dtd">
<tp:taxon-treatment xmlns:tp="http://www.plazi.org/taxpub"><tp:treatment-meta><kwd-group><label>Taxon classification</label><kwd><named-content xmlns:xlink="http://www.w3.org/1999/xlink" content-type="kingdom">Animalia</named-content></kwd><kwd><named-content xmlns:xlink="http://www.w3.org/1999/xlink" content-type="order">Coleoptera</named-content></kwd><kwd><named-content xmlns:xlink="http://www.w3.org/1999/xlink" content-type="family">Elmidae</named-content></kwd></kwd-group><mixed-citation publication-type="journal"><person-group><name><surname>Linský</surname><given-names>Marek</given-names></name><name><surname>Čiamporová-Zaťovičová</surname><given-names>Zuzana</given-names></name><name><surname>Čiampor Jr</surname><given-names>Fedor</given-names></name></person-group><article-title>Four new species of <italic><tp:taxon-name><tp:taxon-name-part taxon-name-part-type="genus" reg="Hexanchorus">Hexanchorus</tp:taxon-name-part></tp:taxon-name></italic> Sharp from Ecuador (<tp:taxon-name><tp:taxon-name-part taxon-name-part-type="order">Coleoptera</tp:taxon-name-part></tp:taxon-name>, <tp:taxon-name><tp:taxon-name-part taxon-name-part-type="family">Elmidae</tp:taxon-name-part></tp:taxon-name>) with DNA barcoding and notes on the distribution of the genus</article-title><source>Zookeys</source><day>11</day><month>4</month><year>2019</year><volume>838</volume><fpage>85</fpage><lpage>109</lpage><pub-id pub-id-type="doi">10.3897/zookeys.838.33086</pub-id></mixed-citation></tp:treatment-meta><tp:nomenclature><tp:taxon-name>
            <tp:taxon-name-part taxon-name-part-type="genus" reg="Hexanchorus">Hexanchorus</tp:taxon-name-part>
            <tp:taxon-name-part taxon-name-part-type="species" reg="virilis">virilis</tp:taxon-name-part>
            <object-id xmlns:xlink="http://www.w3.org/1999/xlink" content-type="zoobank" xlink:type="simple">http://zoobank.org/E4223A38-3093-4EB0-B4EF-C07705D555A0</object-id>
          </tp:taxon-name><tp:taxon-status xmlns:xlink="http://www.w3.org/1999/xlink" xlink:type="simple">sp. n.</tp:taxon-status><xref ref-type="fig" rid="F1">Figs 3</xref><xref ref-type="fig" rid="F1">, 4</xref><xref ref-type="fig" rid="F3">, 14</xref><xref ref-type="fig" rid="F3">, 15</xref><xref ref-type="fig" rid="F4">, 25</xref><xref ref-type="fig" rid="F4">, 26</xref><xref ref-type="fig" rid="F8">, 36</xref><!--PageBreak --></tp:nomenclature><tp:treatment-sec sec-type="material" id="SECID0ESXAG"><title>Material examined.</title><p><bold>Holotype</bold> (<abbrev xmlns:xlink="http://www.w3.org/1999/xlink" content-type="institution" xlink:title="collection of the Pontifical Catholic University of Ecuador (Quito, Ecuador)" id="ABBRID0E1XAG" xlink:type="simple">PUCE</abbrev>) ♂: “Ecuador, Pastaza prov., Río Uklan, <named-content xmlns:xlink="http://www.w3.org/1999/xlink" content-type="dwc:verbatimCoordinates" xlink:type="simple"><named-content content-type="geo-json" specific-use="{&#34;type&#34;:&#34;Point&#34;,&#34;coordinates&#34;:[-77.647917,-1.287167]}" id="NCID0ECYAG" xlink:type="simple">01°17’13.8”S, 77°38’52.5”W</named-content></named-content> 468m a.s.l., 18.8.2013, bigger river with lowland character, stream ca 15m wide, slow flowing with small riffles, with boulders, rock tables and sand, Čiampor &amp; Čiamporová-Zaťovičová lgt.”. <bold>Paratypes</bold> (<abbrev xmlns:xlink="http://www.w3.org/1999/xlink" content-type="institution" xlink:title="collection of the Pontifical Catholic University of Ecuador (Quito, Ecuador)" id="ABBRID0EJYAG" xlink:type="simple">PUCE</abbrev>, <named-content xmlns:xlink="http://www.w3.org/1999/xlink" content-type="dwc:institutional_code" xlink:type="simple">NMW</named-content>, <abbrev xmlns:xlink="http://www.w3.org/1999/xlink" content-type="institution" xlink:title="collection of Fedor Čiampor Jr (Bratislava, Slovakia)" id="ABBRID0EWYAG" xlink:type="simple">CCB</abbrev>): 10 ♂♂ with the same locality as holotype.</p></tp:treatment-sec><tp:treatment-sec sec-type="diagnosis" id="SECID0E2YAG"><title>Diagnosis.</title><p><italic><tp:taxon-name><tp:taxon-name-part taxon-name-part-type="genus" reg="Hexanchorus">Hexanchorus</tp:taxon-name-part><tp:taxon-name-part taxon-name-part-type="species" reg="virilis">virilis</tp:taxon-name-part></tp:taxon-name></italic> sp. n. can be distinguished from all species of the genus by combination of the following male characters: 1) smaller size (<abbrev xmlns:xlink="http://www.w3.org/1999/xlink" xlink:title="body length" id="ABBRID0EMZAG" xlink:type="simple">CL</abbrev>: 2.78 – 2.97 mm); 2) protibiae apically dilated; 3) mesotibiae with medial pubescent area long, reaching to 2/4 of tibia and lateral pubescent area short, only in first fourth; 4) mesotibiae with small tubercle on inner apex; 5) metatibiae with indistinct tubercle on inner apex; 6) elytra with rounded apices; 7) fifth ventrite moderately deeply but narrowly emarginate; 8) aedeagus with slightly zagged apical portion in ventral view.</p></tp:treatment-sec><tp:treatment-sec sec-type="description" id="SECID0EQZAG"><title>Description.</title><p><bold>Male.</bold> Body elongate, subparallel, dorsum moderately convex (Fig. <xref ref-type="fig" rid="F1">3</xref>). Length (<abbrev xmlns:xlink="http://www.w3.org/1999/xlink" xlink:title="body length" id="ABBRID0E3ZAG" xlink:type="simple">CL</abbrev>) 2.78 – 2.97 mm; greatest width (<abbrev xmlns:xlink="http://www.w3.org/1999/xlink" xlink:title="maximum elytral width" id="ABBRID0EA1AG" xlink:type="simple">EW</abbrev>) 1.02 – 1.07 mm, dorsal side dark brown with greenish iridescence; venter brown to almost black, tarsal claws reddish-brown. Dorsal surface densely covered with short recumbent setae and sparser, longer, dark, semi-erect setae; ventral surface densely covered with longer, golden, recumbent setae, especially on trochanters.</p><p>Head partly retractable into prothorax. Clypeus with anterior margin straight, about three times wider than long, shorter and narrower than labrum. Labrum feebly <!--PageBreak -->emarginate anteromedially, expanded laterally with sides broadly rounded, densely setose. Frontoclypeal suture visible, almost straight. Eyes suboval in lateral view, protruding from head outline, bordered by long black curved setae (“eyelashes”) that arise near dorsal and ventral sides of eyes and extend toward middle of eye. Antenna moniliform, 11-segmented, pubescent; first two segments with dense long, dark brown setae, rest of antenna with only few such setae on sides; scape curved, about twice as long as pedicel, remaining segments about three times longer than first and second combined; segments 3–10 short, subtriangular; terminal segment subglobular with slightly pointed apex. Pronotum (<abbrev xmlns:xlink="http://www.w3.org/1999/xlink" xlink:title="pronotal length" id="ABBRID0EI1AG" xlink:type="simple">PL</abbrev>) 0.65 – 0.69 mm long, widest (<abbrev xmlns:xlink="http://www.w3.org/1999/xlink" xlink:title="maximum pronotal width" id="ABBRID0EM1AG" xlink:type="simple">PW</abbrev>: 0.81 – 0.83 mm) at base; with complete transversal depression at apical third and small basolateral impressions, with two prescutelar foveae; sublateral carinae absent; lateral margins convex before and <!--PageBreak -->after depression, basal angles slightly projected outwards; disc raised with concave sides near base; two tiny depressed dots medially near base; middle portion of base produced posteriorly; basal margin straight on sides, broadly rounded before scutellum. Scutellum subtriangular. Hypomeron narrow, straight. Prosternum extremely short in front of procoxae; prosternal process parallel-sided, apical portion subtriangular. Mesoventrite short with a deep, broad, V-shaped depression for reception of prosternal process. Metaventrite long and wide, slightly depressed along midline; discrimen thin and long, reaching abdomen. Legs slender, long. Procoxae and mesocoxae rounded, metacoxae transverse. Forelegs shortest, with all segments slightly wider than remaining pairs. Protibiae apically widened, emarginated before apex. Mesotibiae with medial pubescent area long, reaching to 2/4 of tibia and lateral pubescent area short, only in first fourth. Mesotibiae with small tubercle on inner apex, metatibiae with small tubercle on inner apex. Tarsi simple, fourth tarsal segment with fine, nearly erect setae ventrally, fifth segment longest. Tarsal claws long and stout.</p><p>Elytra (<abbrev xmlns:xlink="http://www.w3.org/1999/xlink" xlink:title="elytral length" id="ABBRID0EU1AG" xlink:type="simple">EL</abbrev>) 1.91 – 2.16 mm long, widest (<abbrev xmlns:xlink="http://www.w3.org/1999/xlink" xlink:title="maximum elytral width" id="ABBRID0EY1AG" xlink:type="simple">EW</abbrev>: 1.02 – 1.07 mm) across humeri; subparallel in anterior 4/5, with ten rows of small punctures forming striae; punctures separated by a distance three to four times the puncture diameter; humeral area slightly swollen. First four or five striae distinct, in nearly straight lines, remaining ones feebly visible, obscured apically. Epipleuron thin, widest in anterior third. Apical margin of elytra narrowly rounded.</p><p>Abdomen with five clearly visible ventrites (Fig. <xref ref-type="fig" rid="F3">14</xref>). Intercoxal process subtriangular with rounded apex. First three ventrites depressed medially; fifth ventrite moderately deeply but narrowly emarginate. Cuticle densely covered with short, golden, recumbent setae. Aedeagus (Figs <xref ref-type="fig" rid="F4">25</xref>, <xref ref-type="fig" rid="F4">26</xref>) elongate. Penis in ventral view subparallel with long apophyses, apical part slightly zagged, firstly wide then strongly narrowing into long apical portion with rounded apex, in lateral view slender, sinuate, with widened basal third; with corona membranous, fibula not visible, curved oblong sclerotized structure present in middle. Parameres asymmetrical, about 1.5x shorter than penis, in lateral view subparallel, widest in middle, feebly tapering towards rounded apex, skewed on one side, in ventral view jointed in middle, with rounded apex. Phallobase parallel-sided, feebly curved in lateral view. Penis and parameres with sparse fine spines.</p><fig id="F4" position="float" orientation="portrait"><label>Figures 23–26.</label><caption><p>Aedeagi of <italic><tp:taxon-name><tp:taxon-name-part taxon-name-part-type="genus" reg="Hexanchorus">Hexanchorus</tp:taxon-name-part></tp:taxon-name></italic>: <bold>23</bold><italic><tp:taxon-name><tp:taxon-name-part taxon-name-part-type="genus" reg="Hexanchorus">H.</tp:taxon-name-part><tp:taxon-name-part taxon-name-part-type="species" reg="cordillierae">cordillierae</tp:taxon-name-part></tp:taxon-name></italic> ventral view <bold>24</bold><italic><tp:taxon-name><tp:taxon-name-part taxon-name-part-type="genus" reg="Hexanchorus">H.</tp:taxon-name-part><tp:taxon-name-part taxon-name-part-type="species" reg="cordillierae">cordillierae</tp:taxon-name-part></tp:taxon-name></italic> lateral view <bold>25</bold><italic><tp:taxon-name><tp:taxon-name-part taxon-name-part-type="genus" reg="Hexanchorus">H.</tp:taxon-name-part><tp:taxon-name-part taxon-name-part-type="species" reg="virilis">virilis</tp:taxon-name-part></tp:taxon-name></italic> sp. n. ventral view <bold>26</bold><italic><tp:taxon-name><tp:taxon-name-part taxon-name-part-type="genus" reg="Hexanchorus">H.</tp:taxon-name-part><tp:taxon-name-part taxon-name-part-type="species" reg="virilis">virilis</tp:taxon-name-part></tp:taxon-name></italic> sp. n. lateral view. Scale: 0.1 mm.</p></caption><graphic xmlns:xlink="http://www.w3.org/1999/xlink" xlink:href="zookeys-838-085-g004.jpg" position="float" orientation="portrait" xlink:type="simple" id="oo_293422.jpg"/></fig><p><bold>Female.</bold> Even females were collected at the same locality as males, we failed to get molecular data from them to confirm their conspecificity. Due to that we refrained from formal description of females and including them in the type series, but we provide their <tp:taxon-name><tp:taxon-name-part taxon-name-part-type="genus" reg="Hexanchorus"/><tp:taxon-name-part taxon-name-part-type="species" reg="habitus">habitus</tp:taxon-name-part></tp:taxon-name> photographs (Figs <xref ref-type="fig" rid="F1">4</xref>, <xref ref-type="fig" rid="F3">15</xref>).</p><p><bold>Variation.</bold> We observed variation in size, color from dark brown to brown and pubescence, especially on abdominal sterna. Scale of green iridescence differed substantially.</p></tp:treatment-sec><tp:treatment-sec sec-type="etymology" id="SECID0EL5AG"><title>Etymology.</title><p>Latin, <italic>virilis</italic> (manly, masculine, virile), in reference to male sexual dimorphism.</p></tp:treatment-sec><tp:treatment-sec sec-type="distribution" id="SECID0ET5AG"><title>Distribution.</title><p>Known only from the one locality in Pastaza Province (Fig. <xref ref-type="fig" rid="F8">36</xref>).</p><!--PageBreak --><!--PageBreak --></tp:treatment-sec><tp:treatment-sec><!--Section generated to contain objects referenced in tp:taxon-treatment.--><fig id="F1" position="float" orientation="portrait"><label>Figures 1–5.</label><caption><p><italic><tp:taxon-name><tp:taxon-name-part taxon-name-part-type="genus" reg="Hexanchorus">Hexanchorus</tp:taxon-name-part></tp:taxon-name></italic><tp:taxon-name><tp:taxon-name-part taxon-name-part-type="genus" reg="Hexanchorus"/><tp:taxon-name-part taxon-name-part-type="species" reg="habitus">habitus</tp:taxon-name-part></tp:taxon-name>: <bold>1</bold><italic><tp:taxon-name><tp:taxon-name-part taxon-name-part-type="genus" reg="Hexanchorus">H.</tp:taxon-name-part><tp:taxon-name-part taxon-name-part-type="species" reg="cordillierae">cordillierae</tp:taxon-name-part></tp:taxon-name></italic> male <bold>2</bold><italic><tp:taxon-name><tp:taxon-name-part taxon-name-part-type="genus" reg="Hexanchorus">H.</tp:taxon-name-part><tp:taxon-name-part taxon-name-part-type="species" reg="cordillierae">cordillierae</tp:taxon-name-part></tp:taxon-name></italic> female <bold>3</bold><italic><tp:taxon-name><tp:taxon-name-part taxon-name-part-type="genus" reg="Hexanchorus">H.</tp:taxon-name-part><tp:taxon-name-part taxon-name-part-type="species" reg="virilis">virilis</tp:taxon-name-part></tp:taxon-name></italic> sp. n. male <bold>4</bold><tp:taxon-name><tp:taxon-name-part taxon-name-part-type="genus" reg="Hexanchorus">H.</tp:taxon-name-part><tp:taxon-name-part taxon-name-part-type="uncertainty-rank">cf</tp:taxon-name-part><tp:taxon-name-part taxon-name-part-type="species" reg="virilis">virilis</tp:taxon-name-part></tp:taxon-name> sp. n. female <bold>5</bold><italic><tp:taxon-name><tp:taxon-name-part taxon-name-part-type="genus" reg="Hexanchorus">H.</tp:taxon-name-part><tp:taxon-name-part taxon-name-part-type="species" reg="rostratus">rostratus</tp:taxon-name-part></tp:taxon-name></italic> sp. n. male. Scale: 1 mm.</p></caption><graphic xmlns:xlink="http://www.w3.org/1999/xlink" xlink:href="zookeys-838-085-g001.jpg" position="float" orientation="portrait" xlink:type="simple" id="oo_293419.jpg"/></fig><fig id="F3" position="float" orientation="portrait"><label>Figures 12–22.</label><caption><p><italic><tp:taxon-name><tp:taxon-name-part taxon-name-part-type="genus" reg="Hexanchorus">Hexanchorus</tp:taxon-name-part></tp:taxon-name></italic> ventral view: <bold>12</bold><italic><tp:taxon-name><tp:taxon-name-part taxon-name-part-type="genus" reg="Hexanchorus">H.</tp:taxon-name-part><tp:taxon-name-part taxon-name-part-type="species" reg="cordillierae">cordillierae</tp:taxon-name-part></tp:taxon-name></italic> male <bold>13</bold><italic><tp:taxon-name><tp:taxon-name-part taxon-name-part-type="genus" reg="Hexanchorus">H.</tp:taxon-name-part><tp:taxon-name-part taxon-name-part-type="species" reg="cordillierae">cordillierae</tp:taxon-name-part></tp:taxon-name></italic> female <bold>14</bold>) <italic><tp:taxon-name><tp:taxon-name-part taxon-name-part-type="genus" reg="Hexanchorus">H.</tp:taxon-name-part><tp:taxon-name-part taxon-name-part-type="species" reg="virilis">virilis</tp:taxon-name-part></tp:taxon-name></italic> sp. n. male <bold>15</bold><tp:taxon-name><tp:taxon-name-part taxon-name-part-type="genus" reg="Hexanchorus">H.</tp:taxon-name-part><tp:taxon-name-part taxon-name-part-type="uncertainty-rank">cf</tp:taxon-name-part><tp:taxon-name-part taxon-name-part-type="species" reg="virilis">virilis</tp:taxon-name-part></tp:taxon-name> sp. n. female <bold>16</bold><italic><tp:taxon-name><tp:taxon-name-part taxon-name-part-type="genus" reg="Hexanchorus">H.</tp:taxon-name-part><tp:taxon-name-part taxon-name-part-type="species" reg="onorei">onorei</tp:taxon-name-part><tp:taxon-name-part taxon-name-part-type="subspecies" reg="onorei">onorei</tp:taxon-name-part></tp:taxon-name></italic> sp. n. male <bold>17</bold><italic><tp:taxon-name><tp:taxon-name-part taxon-name-part-type="genus" reg="Hexanchorus">H.</tp:taxon-name-part><tp:taxon-name-part taxon-name-part-type="species" reg="onorei">onorei</tp:taxon-name-part><tp:taxon-name-part taxon-name-part-type="subspecies" reg="onorei">onorei</tp:taxon-name-part></tp:taxon-name></italic> sp. n. female <bold>18</bold><italic><tp:taxon-name><tp:taxon-name-part taxon-name-part-type="genus" reg="Hexanchorus">H.</tp:taxon-name-part><tp:taxon-name-part taxon-name-part-type="species" reg="onorei">onorei</tp:taxon-name-part><tp:taxon-name-part taxon-name-part-type="subspecies" reg="sagittatus">sagittatus</tp:taxon-name-part></tp:taxon-name></italic> ssp. n. male <bold>19</bold><italic><tp:taxon-name><tp:taxon-name-part taxon-name-part-type="genus" reg="Hexanchorus">H.</tp:taxon-name-part><tp:taxon-name-part taxon-name-part-type="species" reg="onorei">onorei</tp:taxon-name-part><tp:taxon-name-part taxon-name-part-type="subspecies" reg="sagittatus">sagittatus</tp:taxon-name-part></tp:taxon-name></italic> ssp. n. female <bold>20</bold><italic><tp:taxon-name><tp:taxon-name-part taxon-name-part-type="genus" reg="Hexanchorus">H.</tp:taxon-name-part><tp:taxon-name-part taxon-name-part-type="species" reg="shepardi">shepardi</tp:taxon-name-part></tp:taxon-name></italic> sp. n. male <bold>21</bold><italic><tp:taxon-name><tp:taxon-name-part taxon-name-part-type="genus" reg="Hexanchorus">H.</tp:taxon-name-part><tp:taxon-name-part taxon-name-part-type="species" reg="shepardi">shepardi</tp:taxon-name-part></tp:taxon-name></italic> sp. n. female <bold>22</bold><italic><tp:taxon-name><tp:taxon-name-part taxon-name-part-type="genus" reg="Hexanchorus">H.</tp:taxon-name-part><tp:taxon-name-part taxon-name-part-type="species" reg="rostratus">rostratus</tp:taxon-name-part></tp:taxon-name></italic> sp. n. male. Scale: 1 mm.</p></caption><graphic xmlns:xlink="http://www.w3.org/1999/xlink" xlink:href="zookeys-838-085-g003.jpg" position="float" orientation="portrait" xlink:type="simple" id="oo_293421.jpg"/></fig><fig id="F8" position="float" orientation="portrait"><label>Figure 36.</label><caption><p>Distribution map of all known <italic><tp:taxon-name><tp:taxon-name-part taxon-name-part-type="genus" reg="Hexanchorus">Hexanchorus</tp:taxon-name-part></tp:taxon-name></italic> species. (top down triangle – known species, top up triangle – new species, question mark – doubtful distribution).</p></caption><graphic xmlns:xlink="http://www.w3.org/1999/xlink" xlink:href="zookeys-838-085-g008.jpg" position="float" orientation="portrait" xlink:type="simple" id="oo_293426.jpg"/></fig></tp:treatment-sec></tp:taxon-treatment>
