# Supplementary material for: Four new species of Hexanchorus Sharp from Ecuador (Coleoptera, Elmidae) with DNA barcoding and notes on the distribution of the genus
Source: Zookeys. 2019 Apr 11;838:85–109. doi: 10.3897/zookeys.838.33086 (PMC6477852; doi:10.3897/zookeys.838.33086)
Supplement: XML Treatment for Hexanchorus onorei sagittatus [file zookeys.838.33086-treatment5.xml]

<!DOCTYPE tp:taxon-treatment
  PUBLIC "-//TaxonX//DTD Taxonomic Treatment Publishing DTD v0 20100105//EN" "tax-treatment-NSO.dtd">
<tp:taxon-treatment xmlns:tp="http://www.plazi.org/taxpub"><tp:treatment-meta><kwd-group><label>Taxon classification</label><kwd><named-content xmlns:xlink="http://www.w3.org/1999/xlink" content-type="kingdom">Animalia</named-content></kwd><kwd><named-content xmlns:xlink="http://www.w3.org/1999/xlink" content-type="order">Coleoptera</named-content></kwd><kwd><named-content xmlns:xlink="http://www.w3.org/1999/xlink" content-type="family">Elmidae</named-content></kwd></kwd-group><mixed-citation publication-type="journal"><person-group><name><surname>Linský</surname><given-names>Marek</given-names></name><name><surname>Čiamporová-Zaťovičová</surname><given-names>Zuzana</given-names></name><name><surname>Čiampor Jr</surname><given-names>Fedor</given-names></name></person-group><article-title>Four new species of <italic><tp:taxon-name><tp:taxon-name-part taxon-name-part-type="genus" reg="Hexanchorus">Hexanchorus</tp:taxon-name-part></tp:taxon-name></italic> Sharp from Ecuador (<tp:taxon-name><tp:taxon-name-part taxon-name-part-type="order">Coleoptera</tp:taxon-name-part></tp:taxon-name>, <tp:taxon-name><tp:taxon-name-part taxon-name-part-type="family">Elmidae</tp:taxon-name-part></tp:taxon-name>) with DNA barcoding and notes on the distribution of the genus</article-title><source>Zookeys</source><day>11</day><month>4</month><year>2019</year><volume>838</volume><fpage>85</fpage><lpage>109</lpage><pub-id pub-id-type="doi">10.3897/zookeys.838.33086</pub-id></mixed-citation></tp:treatment-meta><tp:nomenclature><tp:taxon-name>
            <tp:taxon-name-part taxon-name-part-type="genus" reg="Hexanchorus">Hexanchorus</tp:taxon-name-part>
            <tp:taxon-name-part taxon-name-part-type="species" reg="onorei">onorei</tp:taxon-name-part>
            <tp:taxon-name-part taxon-name-part-type="subspecies" reg="sagittatus">sagittatus</tp:taxon-name-part>
            <object-id xmlns:xlink="http://www.w3.org/1999/xlink" content-type="zoobank" xlink:type="simple">http://zoobank.org/EEDA9052-48D5-49C7-909A-854C020F9765</object-id>
          </tp:taxon-name><tp:taxon-status xmlns:xlink="http://www.w3.org/1999/xlink" xlink:type="simple">ssp. n.</tp:taxon-status><xref ref-type="fig" rid="F2">Figs 8</xref><xref ref-type="fig" rid="F2">, 9</xref><xref ref-type="fig" rid="F3">, 18</xref><xref ref-type="fig" rid="F3">, 19</xref><xref ref-type="fig" rid="F6">, 33</xref><xref ref-type="fig" rid="F6">, 34</xref><xref ref-type="fig" rid="F8">, 36</xref></tp:nomenclature><tp:treatment-sec sec-type="material" id="SECID0EURBG"><title>Material examined.</title><p><bold>Holotype</bold> (<abbrev xmlns:xlink="http://www.w3.org/1999/xlink" content-type="institution" xlink:title="collection of the Pontifical Catholic University of Ecuador (Quito, Ecuador)" id="ABBRID0E3RBG" xlink:type="simple">PUCE</abbrev>) ♂: “Ecuador, Morona-Santiago prov., Río Indanza, Indanza env., <named-content xmlns:xlink="http://www.w3.org/1999/xlink" content-type="dwc:verbatimCoordinates" xlink:type="simple"><named-content content-type="geo-json" specific-use="{&#34;type&#34;:&#34;Point&#34;,&#34;coordinates&#34;:[-78.468861,-3.069250]}" id="NCID0EESBG" xlink:type="simple">03°04‘09.3“S, 78°28‘07.9“W</named-content></named-content> 772m a.s.l., 28.8.2013, at light, Čiampor &amp; Čiamporová-Zaťovičová lgt.”. <bold>Paratypes</bold> (<abbrev xmlns:xlink="http://www.w3.org/1999/xlink" content-type="institution" xlink:title="collection of the Pontifical Catholic University of Ecuador (Quito, Ecuador)" id="ABBRID0ELSBG" xlink:type="simple">PUCE</abbrev>, <named-content xmlns:xlink="http://www.w3.org/1999/xlink" content-type="dwc:institutional_code" xlink:type="simple">NMW</named-content>, <abbrev xmlns:xlink="http://www.w3.org/1999/xlink" content-type="institution" xlink:title="collection of Fedor Čiampor Jr (Bratislava, Slovakia)" id="ABBRID0EYSBG" xlink:type="simple">CCB</abbrev>): 1 ♂, 5 ♀♀ with the same data as holotype.</p></tp:treatment-sec><tp:treatment-sec sec-type="diagnosis" id="SECID0E4SBG"><title>Diagnosis.</title><p><italic><tp:taxon-name><tp:taxon-name-part taxon-name-part-type="genus" reg="Hexanchorus">Hexanchorus</tp:taxon-name-part><tp:taxon-name-part taxon-name-part-type="species" reg="onorei">onorei</tp:taxon-name-part><tp:taxon-name-part taxon-name-part-type="subspecies" reg="sagittatus">sagittatus</tp:taxon-name-part></tp:taxon-name></italic> ssp. n. (Figs <xref ref-type="fig" rid="F2">8</xref>, <xref ref-type="fig" rid="F3">18</xref>) is externally similar to <italic><tp:taxon-name><tp:taxon-name-part taxon-name-part-type="genus" reg="Hexanchorus">Hexanchorus</tp:taxon-name-part><tp:taxon-name-part taxon-name-part-type="species" reg="onorei">onorei</tp:taxon-name-part><tp:taxon-name-part taxon-name-part-type="subspecies" reg="onorei">onorei</tp:taxon-name-part></tp:taxon-name></italic> sp. n. but can be distinguished by combination of the following male characters: 1) smaller size (<abbrev xmlns:xlink="http://www.w3.org/1999/xlink" xlink:title="body length" id="ABBRID0EJUBG" xlink:type="simple">CL</abbrev>: 3.22 – 3.25 mm vs 3.44 – 3.57 mm); 2) fifth ventrite distinctly wider emarginate; 3) aedeagus arrow-like in ventral view.</p></tp:treatment-sec><tp:treatment-sec sec-type="description" id="SECID0ENUBG"><title>Description.</title><p><bold>Male.</bold> Aedeagus (Figs <xref ref-type="fig" rid="F6">33</xref>, <xref ref-type="fig" rid="F6">34</xref>) elongate. Penis in ventral view arrow-like, mostly subparallel with short apophyse, tapering towards apex, then widened into subglobular portion with protruded, rounded apex, in lateral view with apex emarginate, then slender, sinuate, with widened basal third, with corona membranous, fibula not visible, curved oblong sclerotized structure present in middle. Parameres slightly asymmetrical, about half as long as penis, in lateral view widest at base, narrowest in middle, apical part with rounded apex, in ventral view jointed in middle, with rounded apex. Phallobase parallel-sided, curved in lateral view. Penis and parameres with sparse fine spines.</p><fig id="F6" position="float" orientation="portrait"><label>Figures 31–34.</label><caption><p>Aedeagi of <italic><tp:taxon-name><tp:taxon-name-part taxon-name-part-type="genus" reg="Hexanchorus">Hexanchorus</tp:taxon-name-part></tp:taxon-name></italic>: <bold>31</bold><italic><tp:taxon-name><tp:taxon-name-part taxon-name-part-type="genus" reg="Hexanchorus">H.</tp:taxon-name-part><tp:taxon-name-part taxon-name-part-type="species" reg="onorei">onorei</tp:taxon-name-part><tp:taxon-name-part taxon-name-part-type="subspecies" reg="onorei">onorei</tp:taxon-name-part></tp:taxon-name></italic> sp. n. ventral view <bold>32</bold><italic><tp:taxon-name><tp:taxon-name-part taxon-name-part-type="genus" reg="Hexanchorus">H.</tp:taxon-name-part><tp:taxon-name-part taxon-name-part-type="species" reg="onorei">onorei</tp:taxon-name-part><tp:taxon-name-part taxon-name-part-type="subspecies" reg="onorei">onorei</tp:taxon-name-part></tp:taxon-name></italic> sp. n. lateral view <bold>33</bold><italic><tp:taxon-name><tp:taxon-name-part taxon-name-part-type="genus" reg="Hexanchorus">H.</tp:taxon-name-part><tp:taxon-name-part taxon-name-part-type="species" reg="onorei">onorei</tp:taxon-name-part><tp:taxon-name-part taxon-name-part-type="subspecies" reg="sagittatus">sagittatus</tp:taxon-name-part></tp:taxon-name></italic> ssp. n. ventral view <bold>34</bold><italic><tp:taxon-name><tp:taxon-name-part taxon-name-part-type="genus" reg="Hexanchorus">H.</tp:taxon-name-part><tp:taxon-name-part taxon-name-part-type="species" reg="onorei">onorei</tp:taxon-name-part><tp:taxon-name-part taxon-name-part-type="subspecies" reg="sagittatus">sagittatus</tp:taxon-name-part></tp:taxon-name></italic> ssp. n. lateral view. Scale: 0.1 mm.</p></caption><graphic xmlns:xlink="http://www.w3.org/1999/xlink" xlink:href="zookeys-838-085-g006.jpg" position="float" orientation="portrait" xlink:type="simple" id="oo_293424.jpg"/></fig><fig id="F7" position="float" orientation="portrait"><label>Figure 35.</label><caption><p>Maximum likelihood analysis tree based on 625 bp barcoding fragment of <abbrev xmlns:xlink="http://www.w3.org/1999/xlink" xlink:title="cytochrome c oxidase subunit I" id="ABBRID0E4XBG" xlink:type="simple">COI</abbrev> with species delimitation according to different approaches used. Numbers next to branches represent Bootstrap support (ML).</p></caption><graphic xmlns:xlink="http://www.w3.org/1999/xlink" xlink:href="zookeys-838-085-g007.jpg" position="float" orientation="portrait" xlink:type="simple" id="oo_293425.jpg"/></fig><p><bold>Female.</bold> Externally similar to male (Figs <xref ref-type="fig" rid="F2">9</xref>, <xref ref-type="fig" rid="F3">19</xref>) except bigger (<abbrev xmlns:xlink="http://www.w3.org/1999/xlink" xlink:title="body length" id="ABBRID0ESYBG" xlink:type="simple">CL</abbrev>: 3.65 – 3.68 mm); elytra with pointed and vertically curved apices; meso – and metatibiae without carina on inner apex; first three ventrites medially convex and fifth ventrite only feebly emarginated. Females vary in size (<abbrev xmlns:xlink="http://www.w3.org/1999/xlink" xlink:title="pronotal length" id="ABBRID0EWYBG" xlink:type="simple">PL</abbrev>: <abbrev xmlns:xlink="http://www.w3.org/1999/xlink" xlink:title="pronotal length" id="ABBRID0E1YBG" xlink:type="simple">PL</abbrev>: 0.76 – 0.78 mm, <abbrev xmlns:xlink="http://www.w3.org/1999/xlink" xlink:title="maximum pronotal width" id="ABBRID0E5YBG" xlink:type="simple">PW</abbrev>: 1.07 – 1.09 mm, <abbrev xmlns:xlink="http://www.w3.org/1999/xlink" xlink:title="elytral length" id="ABBRID0ECZBG" xlink:type="simple">EL</abbrev>: 2.88 – 2.90 mm, <abbrev xmlns:xlink="http://www.w3.org/1999/xlink" xlink:title="maximum elytral width" id="ABBRID0EGZBG" xlink:type="simple">EW</abbrev>: 1.35 – 1.37 mm).</p><p><bold>Variation.</bold> We observed variation in size and pubescence, especially on abdominal sterna. Scale of green iridescence differed substantially.</p></tp:treatment-sec><tp:treatment-sec sec-type="etymology" id="SECID0EOZBG"><title>Etymology.</title><p>Latin, <italic>sagittātus</italic> (formed like arrow), in reference to its arrow-like shape of penis.</p></tp:treatment-sec><tp:treatment-sec sec-type="distribution" id="SECID0EWZBG"><title>Distribution.</title><p>Known only from the one locality in Morona-Santiago Province (Fig. <xref ref-type="fig" rid="F8">36</xref>).</p><fig id="F8" position="float" orientation="portrait"><label>Figure 36.</label><caption><p>Distribution map of all known <italic><tp:taxon-name><tp:taxon-name-part taxon-name-part-type="genus" reg="Hexanchorus">Hexanchorus</tp:taxon-name-part></tp:taxon-name></italic> species. (top down triangle – known species, top up triangle – new species, question mark – doubtful distribution).</p></caption><graphic xmlns:xlink="http://www.w3.org/1999/xlink" xlink:href="zookeys-838-085-g008.jpg" position="float" orientation="portrait" xlink:type="simple" id="oo_293426.jpg"/></fig></tp:treatment-sec><tp:treatment-sec><!--Section generated to contain objects referenced in tp:taxon-treatment.--><fig id="F2" position="float" orientation="portrait"><label>Figures 6–11.</label><caption><p><italic><tp:taxon-name><tp:taxon-name-part taxon-name-part-type="genus" reg="Hexanchorus">Hexanchorus</tp:taxon-name-part><tp:taxon-name-part taxon-name-part-type="species" reg="habitus">habitus</tp:taxon-name-part></tp:taxon-name></italic>: <bold>6</bold><italic><tp:taxon-name><tp:taxon-name-part taxon-name-part-type="genus" reg="Hexanchorus">H.</tp:taxon-name-part><tp:taxon-name-part taxon-name-part-type="species" reg="onorei">onorei</tp:taxon-name-part><tp:taxon-name-part taxon-name-part-type="subspecies" reg="onorei">onorei</tp:taxon-name-part></tp:taxon-name></italic> sp. n. male <bold>7</bold><italic><tp:taxon-name><tp:taxon-name-part taxon-name-part-type="genus" reg="Hexanchorus">H.</tp:taxon-name-part><tp:taxon-name-part taxon-name-part-type="species" reg="onorei">onorei</tp:taxon-name-part><tp:taxon-name-part taxon-name-part-type="subspecies" reg="onorei">onorei</tp:taxon-name-part></tp:taxon-name></italic> sp. n. female <bold>8</bold><italic><tp:taxon-name><tp:taxon-name-part taxon-name-part-type="genus" reg="Hexanchorus">H.</tp:taxon-name-part><tp:taxon-name-part taxon-name-part-type="species" reg="onorei">onorei</tp:taxon-name-part><tp:taxon-name-part taxon-name-part-type="subspecies" reg="sagittatus">sagittatus</tp:taxon-name-part></tp:taxon-name></italic> ssp. n. male <bold>9</bold><italic><tp:taxon-name><tp:taxon-name-part taxon-name-part-type="genus" reg="Hexanchorus">H.</tp:taxon-name-part><tp:taxon-name-part taxon-name-part-type="species" reg="onorei">onorei</tp:taxon-name-part><tp:taxon-name-part taxon-name-part-type="subspecies" reg="sagittatus">sagittatus</tp:taxon-name-part></tp:taxon-name></italic> ssp. n. female <bold>10</bold><italic><tp:taxon-name><tp:taxon-name-part taxon-name-part-type="genus" reg="Hexanchorus">H.</tp:taxon-name-part><tp:taxon-name-part taxon-name-part-type="species" reg="shepardi">shepardi</tp:taxon-name-part></tp:taxon-name></italic> sp. n. male <bold>11</bold><italic><tp:taxon-name><tp:taxon-name-part taxon-name-part-type="genus" reg="Hexanchorus">H.</tp:taxon-name-part><tp:taxon-name-part taxon-name-part-type="species" reg="shepardi">shepardi</tp:taxon-name-part></tp:taxon-name></italic> sp. n. female. Scale: 1 mm.</p></caption><graphic xmlns:xlink="http://www.w3.org/1999/xlink" xlink:href="zookeys-838-085-g002.jpg" position="float" orientation="portrait" xlink:type="simple" id="oo_293420.jpg"/></fig><fig id="F3" position="float" orientation="portrait"><label>Figures 12–22.</label><caption><p><italic><tp:taxon-name><tp:taxon-name-part taxon-name-part-type="genus" reg="Hexanchorus">Hexanchorus</tp:taxon-name-part></tp:taxon-name></italic> ventral view: <bold>12</bold><italic><tp:taxon-name><tp:taxon-name-part taxon-name-part-type="genus" reg="Hexanchorus">H.</tp:taxon-name-part><tp:taxon-name-part taxon-name-part-type="species" reg="cordillierae">cordillierae</tp:taxon-name-part></tp:taxon-name></italic> male <bold>13</bold><italic><tp:taxon-name><tp:taxon-name-part taxon-name-part-type="genus" reg="Hexanchorus">H.</tp:taxon-name-part><tp:taxon-name-part taxon-name-part-type="species" reg="cordillierae">cordillierae</tp:taxon-name-part></tp:taxon-name></italic> female <bold>14</bold>) <italic><tp:taxon-name><tp:taxon-name-part taxon-name-part-type="genus" reg="Hexanchorus">H.</tp:taxon-name-part><tp:taxon-name-part taxon-name-part-type="species" reg="virilis">virilis</tp:taxon-name-part></tp:taxon-name></italic> sp. n. male <bold>15</bold><tp:taxon-name><tp:taxon-name-part taxon-name-part-type="genus" reg="Hexanchorus">H.</tp:taxon-name-part><tp:taxon-name-part taxon-name-part-type="uncertainty-rank">cf</tp:taxon-name-part><tp:taxon-name-part taxon-name-part-type="species" reg="virilis">virilis</tp:taxon-name-part></tp:taxon-name> sp. n. female <bold>16</bold><italic><tp:taxon-name><tp:taxon-name-part taxon-name-part-type="genus" reg="Hexanchorus">H.</tp:taxon-name-part><tp:taxon-name-part taxon-name-part-type="species" reg="onorei">onorei</tp:taxon-name-part><tp:taxon-name-part taxon-name-part-type="subspecies" reg="onorei">onorei</tp:taxon-name-part></tp:taxon-name></italic> sp. n. male <bold>17</bold><italic><tp:taxon-name><tp:taxon-name-part taxon-name-part-type="genus" reg="Hexanchorus">H.</tp:taxon-name-part><tp:taxon-name-part taxon-name-part-type="species" reg="onorei">onorei</tp:taxon-name-part><tp:taxon-name-part taxon-name-part-type="subspecies" reg="onorei">onorei</tp:taxon-name-part></tp:taxon-name></italic> sp. n. female <bold>18</bold><italic><tp:taxon-name><tp:taxon-name-part taxon-name-part-type="genus" reg="Hexanchorus">H.</tp:taxon-name-part><tp:taxon-name-part taxon-name-part-type="species" reg="onorei">onorei</tp:taxon-name-part><tp:taxon-name-part taxon-name-part-type="subspecies" reg="sagittatus">sagittatus</tp:taxon-name-part></tp:taxon-name></italic> ssp. n. male <bold>19</bold><italic><tp:taxon-name><tp:taxon-name-part taxon-name-part-type="genus" reg="Hexanchorus">H.</tp:taxon-name-part><tp:taxon-name-part taxon-name-part-type="species" reg="onorei">onorei</tp:taxon-name-part><tp:taxon-name-part taxon-name-part-type="subspecies" reg="sagittatus">sagittatus</tp:taxon-name-part></tp:taxon-name></italic> ssp. n. female <bold>20</bold><italic><tp:taxon-name><tp:taxon-name-part taxon-name-part-type="genus" reg="Hexanchorus">H.</tp:taxon-name-part><tp:taxon-name-part taxon-name-part-type="species" reg="shepardi">shepardi</tp:taxon-name-part></tp:taxon-name></italic> sp. n. male <bold>21</bold><italic><tp:taxon-name><tp:taxon-name-part taxon-name-part-type="genus" reg="Hexanchorus">H.</tp:taxon-name-part><tp:taxon-name-part taxon-name-part-type="species" reg="shepardi">shepardi</tp:taxon-name-part></tp:taxon-name></italic> sp. n. female <bold>22</bold><italic><tp:taxon-name><tp:taxon-name-part taxon-name-part-type="genus" reg="Hexanchorus">H.</tp:taxon-name-part><tp:taxon-name-part taxon-name-part-type="species" reg="rostratus">rostratus</tp:taxon-name-part></tp:taxon-name></italic> sp. n. male. Scale: 1 mm.</p></caption><graphic xmlns:xlink="http://www.w3.org/1999/xlink" xlink:href="zookeys-838-085-g003.jpg" position="float" orientation="portrait" xlink:type="simple" id="oo_293421.jpg"/></fig></tp:treatment-sec></tp:taxon-treatment>
